# Supplementary material for: A Novel Piggyback Strategy for mRNA Delivery Exploiting Adenovirus Entry Biology
Source: Viruses. 2022 Sep 30;14(10):2169. doi: 10.3390/v14102169 (PMC9608319; doi:10.3390/v14102169)
Supplement: Supplementary file 1 [file viruses-14-02169-s001.zip]

Archive with 1 entries (1 files):
- viruses-1909106-supplementary material-updated.pdf
